# Supplementary material for: COVID-19 Crisis in Brazil: Post-Vaccination Seroprevalence and Infection in More and Less Vaccinated Municipalities in a Northeastern State
Source: Life (Basel). 2024 Jan 8;14(1):94. doi: 10.3390/life14010094 (PMC10817450; doi:10.3390/life14010094)
Supplement: Supplementary file 1 [file life-14-00094-s001.zip]

Archive with 1 entries (1 files):
- Supplementary Material Tables S1-S4-life-2774084-reviewed.xlsx
