# Supplementary material for: COVID-19 Crisis in Brazil: Post-Vaccination Seroprevalence and Infection in More and Less Vaccinated Municipalities in a Northeastern State
Source: Life (Basel). 2024 Jan 8;14(1):94. doi: 10.3390/life14010094 (PMC10817450; doi:10.3390/life14010094)
Supplement: Supplementary file 1 [file life-14-00094-s001.zip › Supplementary Material Tables S1-S4-life-2774084-reviewed.xlsx]

## Sheet: README
Supplementary Material Tables S1-S4
Supplementary Table S1		Demographic and clinical data - Most vaccinated municipalities
Supplementary Table S2		Demographic and clinical data - Least vaccinated municipalities
Supplementary Table S3		Municipalities tested vs Antigen/RT-qPCR and IgM
Supplementary Table S4		Number of deaths from the start of vaccination until the end of March 2022 and results of the mortality rate.

## Sheet: Table S1
Supplementary Table S1: Demographic and clinical data - Most vaccinated municipalities
Sex	Age	Antigen / RT-PCR	IgM	IgG	Vaccine doses	Vaccine group	Municipalities
Female	46	Undetectable	Non-reactive	Reactive	Three doses	CoronaVac/BNT162b2	Moita Bonita
Female	35	Undetectable	Non-reactive	Reactive	Three doses	BNT162b2	Moita Bonita
Female	35	Detectable	Non-reactive	Reactive	Three doses	CoronaVac/BNT162b2	Moita Bonita
Female	43	Detectable	Non-reactive	Reactive	Three doses	BNT162b2/AZD1222	Moita Bonita
Female	36	Undetectable	Non-reactive	Reactive	Three doses	CoronaVac/AZD1222	Moita Bonita
Female	50	Undetectable	Non-reactive	Reactive	Three doses	BNT162b2/AZD1222	Moita Bonita
Female	23	Undetectable	Non-reactive	Reactive	Three doses	BNT162b2/AZD1222	Moita Bonita
Female	14	Undetectable	Non-reactive	Reactive	Three doses	BNT162b2/AZD1222	Moita Bonita
Female	14	Undetectable	Non-reactive	Reactive	Three doses	AZD1222	Moita Bonita
Male	43	Undetectable	Non-reactive	Reactive	Three doses	BNT162b2	Moita Bonita
Female	14	Detectable	Non-reactive	Reactive	Three doses	BNT162b2/AZD1222	Moita Bonita
Male	14	Detectable	Non-reactive	Reactive	Three doses	AZD1222	Moita Bonita
Female	16	Undetectable	Non-reactive	Reactive	Three doses	BNT162b2/AZD1222	Moita Bonita
Female	37	Undetectable	Non-reactive	Reactive	Three doses	CoronaVac/BNT162b2	Moita Bonita
Male	57	Undetectable	Non-reactive	Reactive	Three doses	AZD1222	Moita Bonita
Female	36	Undetectable	Non-reactive	Reactive	Three doses	BNT162b2/AZD1222	Moita Bonita
Female	51	Undetectable	Non-reactive	Reactive	Three doses	BNT162b2/AZD1222	Moita Bonita
Female	48	Undetectable	Non-reactive	Reactive	Three doses	BNT162b2	Moita Bonita
Female	53	Undetectable	Non-reactive	Reactive	Three doses	CoronaVac/BNT162b2	Moita Bonita
Female	41	Undetectable	Non-reactive	Reactive	Three doses	BNT162b2	Moita Bonita
Male	42	Undetectable	Non-reactive	Reactive	Three doses	CoronaVac/BNT162b2	Moita Bonita
Female	43	Undetectable	Non-reactive	Reactive	Three doses	BNT162b2	Moita Bonita
Female	42	Undetectable	Non-reactive	Reactive	Three doses	BNT162b2	Moita Bonita
Female	15	Undetectable	Non-reactive	Reactive	Three doses	AZD1222	Moita Bonita
Female	14	Detectable	Non-reactive	Reactive	Three doses	BNT162b2	Moita Bonita
Male	14	Undetectable	Non-reactive	Reactive	Three doses	BNT162b2/AZD1222	Moita Bonita
Female	14	Undetectable	Non-reactive	Reactive	Three doses	AZD1222	Moita Bonita
Female	56	Undetectable	Non-reactive	Reactive	Three doses	CoronaVac	Moita Bonita
Female	34	Undetectable	Non-reactive	Reactive	Three doses	BNT162b2	Moita Bonita
Male	58	Undetectable	Non-reactive	Reactive	Three doses	BNT162b2	Moita Bonita
Female	33	Undetectable	Non-reactive	Reactive	Three doses	BNT162b2	Moita Bonita
Female	56	Undetectable	Non-reactive	Reactive	Three doses	BNT162b2	Moita Bonita
Male	60	Undetectable	Reactive	Reactive	Three doses	BNT162b2	Moita Bonita
Female	45	Undetectable	Non-reactive	Reactive	Three doses	BNT162b2	Moita Bonita
Female	14	Undetectable	Non-reactive	Reactive	Three doses	BNT162b2/AZD1222	Moita Bonita
Male	37	Undetectable	Non-reactive	Reactive	Three doses	BNT162b2	Moita Bonita
Male	14	Undetectable	Non-reactive	Reactive	Three doses	BNT162b2	Moita Bonita
Male	14	Undetectable	Non-reactive	Reactive	Three doses	AZD1222	Moita Bonita
Female	45	Undetectable	Non-reactive	Reactive	Three doses	BNT162b2/AZD1222	Moita Bonita
Female	26	Undetectable	Non-reactive	Reactive	Three doses	BNT162b2	Graccho Cardoso
Female	14	Undetectable	Non-reactive	Reactive	Three doses	BNT162b2	Graccho Cardoso
Male	58	Undetectable	Non-reactive	Reactive	Three doses	BNT162b2/AZD1222	Graccho Cardoso
Male	34	Undetectable	Non-reactive	Reactive	Three doses	BNT162b2	Graccho Cardoso
Female	16	Undetectable	Non-reactive	Reactive	Three doses	BNT162b2	Graccho Cardoso
Female	36	Undetectable	Non-reactive	Reactive	Three doses	CoronaVac/BNT162b2	Graccho Cardoso
Male	23	Detectable	Reactive	Reactive	Three doses	BNT162b2/AZD1222	Graccho Cardoso
Female	25	Undetectable	Non-reactive	Reactive	Three doses	CoronaVac/BNT162b2	Graccho Cardoso
Male	43	Undetectable	Non-reactive	Reactive	Three doses	BNT162b2	Graccho Cardoso
Female	50	Undetectable	Reactive	Reactive	Three doses	BNT162b2	Graccho Cardoso
Female	79	Undetectable	Reactive	Reactive	Three doses	BNT162b2	Graccho Cardoso
Male	61	Undetectable	Reactive	Reactive	Three doses	AZD1222	Graccho Cardoso
Male	49	Undetectable	Non-reactive	Reactive	Three doses	AZD1222	Graccho Cardoso
Male	41	Undetectable	Reactive	Reactive	Three doses	BNT162b2	Graccho Cardoso
Female	52	Undetectable	Non-reactive	Reactive	Three doses	AZD1222	Graccho Cardoso
Female	56	Detectable	Reactive	Reactive	Three doses	CoronaVac	Graccho Cardoso
Male	55	Undetectable	Reactive	Reactive	Three doses	BNT162b2/Ad26.COV2.S	Graccho Cardoso
Female	94	Undetectable	Non-reactive	Reactive	Three doses	BNT162b2	Graccho Cardoso
Male	58	Undetectable	Reactive	Reactive	Three doses	BNT162b2/AZD1222	Graccho Cardoso
Male	59	Undetectable	Non-reactive	Reactive	Three doses	AZD1222	Graccho Cardoso
Male	65	Undetectable	Non-reactive	Reactive	Three doses	BNT162b2/AZD1222	Graccho Cardoso
Female	39	Undetectable	Non-reactive	Reactive	Three doses	BNT162b2	Graccho Cardoso
Female	26	Undetectable	Non-reactive	Reactive	Three doses	BNT162b2/AZD1222	Graccho Cardoso
Male	60	Undetectable	Non-reactive	Reactive	Three doses	AZD1222	Graccho Cardoso
Female	28	Undetectable	Non-reactive	Reactive	Three doses	CoronaVac/BNT162b2	Graccho Cardoso
Female	38	Undetectable	Non-reactive	Reactive	Three doses	BNT162b2	Graccho Cardoso
Female	38	Undetectable	Non-reactive	Reactive	Three doses	AZD1222/Ad26.COV2.S	Graccho Cardoso
Female	22	Undetectable	Non-reactive	Reactive	Three doses	AZD1222	Graccho Cardoso
Female	37	Undetectable	Non-reactive	Reactive	Three doses	CoronaVac	Graccho Cardoso
Female	23	Undetectable	Non-reactive	Reactive	Three doses	CoronaVac/BNT162b2	Graccho Cardoso
Female	53	Undetectable	Non-reactive	Reactive	Three doses	BNT162b2	Graccho Cardoso
Male	54	Undetectable	Non-reactive	Reactive	Three doses	AZD1222/Ad26.COV2.S	Graccho Cardoso
Male	56	Undetectable	Non-reactive	Reactive	Three doses	CoronaVac/BNT162b2	Graccho Cardoso
Female	51	Undetectable	Non-reactive	Reactive	Three doses	AZD1222	Graccho Cardoso
Male	85	Undetectable	Non-reactive	Reactive	Three doses	BNT162b2/AZD1222	Graccho Cardoso
Male	27	Undetectable	Non-reactive	Non-reactive	Three doses	BNT162b2	Graccho Cardoso
Male	63	Undetectable	Non-reactive	Reactive	Three doses	CoronaVac/BNT162b2	Graccho Cardoso
Female	39	Undetectable	Non-reactive	Reactive	Three doses	AZD1222	Graccho Cardoso
Female	37	Undetectable	Non-reactive	Reactive	Three doses	AZD1222/Ad26.COV2.S	Graccho Cardoso
Female	54	Undetectable	Non-reactive	Reactive	Three doses	CoronaVac/BNT162b2	Graccho Cardoso
Male	13	Undetectable	Non-reactive	Reactive	Three doses	AZD1222	Graccho Cardoso
Male	45	Undetectable	Non-reactive	Reactive	Three doses	AZD1222	Graccho Cardoso
Female	61	Undetectable	Non-reactive	Reactive	Three doses	AZD1222	Graccho Cardoso
Male	58	Undetectable	Non-reactive	Reactive	Three doses	AZD1222	Graccho Cardoso
Female	12	Undetectable	Non-reactive	Reactive	Three doses	AZD1222/Ad26.COV2.S	Graccho Cardoso
Female	60	Undetectable	Non-reactive	Reactive	Three doses	BNT162b2/AZD1222	Graccho Cardoso
Female	96	Undetectable	Non-reactive	Reactive	Three doses	BNT162b2	Graccho Cardoso
Female	77	Undetectable	Non-reactive	Reactive	Three doses	CoronaVac/BNT162b2	Graccho Cardoso
Male	81	Undetectable	Non-reactive	Reactive	Three doses	AZD1222	Graccho Cardoso
Male	32	Undetectable	Non-reactive	Reactive	Three doses	BNT162b2/AZD1222	Graccho Cardoso
Female	10	Undetectable	Non-reactive	Reactive	Three doses	AZD1222	Cumbe
Female	46	Undetectable	Non-reactive	Non-reactive	Three doses	CoronaVac/BNT162b2	Cumbe
Female	32	Undetectable	Non-reactive	Reactive	Three doses	CoronaVac	Cumbe
Female	20	Undetectable	Non-reactive	Reactive	Three doses	CoronaVac	Cumbe
Female	57	Undetectable	Non-reactive	Reactive	Three doses	CoronaVac	Cumbe
Female	41	Undetectable	Non-reactive	Reactive	Three doses	CoronaVac/BNT162b2	Cumbe
Male	58	Undetectable	Non-reactive	Reactive	Three doses	BNT162b2	Cumbe
Female	59	Undetectable	Non-reactive	Reactive	Three doses	BNT162b2	Cumbe
Female	34	Undetectable	Non-reactive	Reactive	Three doses	BNT162b2	Cumbe
Male	50	Undetectable	Non-reactive	Reactive	Three doses	BNT162b2	Cumbe
Female	38	Undetectable	Non-reactive	Reactive	Three doses	BNT162b2	Cumbe
Female	46	Undetectable	Non-reactive	Reactive	Three doses	CoronaVac/AZD1222	Cumbe
Female	22	Undetectable	Non-reactive	Reactive	Three doses	Ad26.COV2.S	Cumbe
Female	21	Undetectable	Non-reactive	Reactive	Three doses	CoronaVac	Cumbe
Female	24	Undetectable	Non-reactive	Reactive	Three doses	CoronaVac/AZD1222	Cumbe
Female	25	Undetectable	Non-reactive	Reactive	Three doses	BNT162b2/AZD1222	Cumbe
Female	2	Undetectable	Non-reactive	Reactive	Three doses	CoronaVac/Ad26.COV2.S	Cumbe
Female	30	Undetectable	Non-reactive	Reactive	Three doses	BNT162b2	Cumbe
Female	25	Undetectable	Non-reactive	Reactive	Three doses	CoronaVac/BNT162b2	Cumbe
Male	79	Undetectable	Non-reactive	Reactive	Three doses	CoronaVac	Cumbe
Female	48	Undetectable	Non-reactive	Reactive	Three doses	BNT162b2	Cumbe
Male	74	Undetectable	Non-reactive	Reactive	Three doses	CoronaVac	Cumbe
Female	9	Undetectable	Non-reactive	Reactive	Three doses	BNT162b2	Cumbe
Female	24	Undetectable	Non-reactive	Reactive	Three doses	AZD1222	Cumbe
Female	44	Undetectable	Non-reactive	Reactive	Three doses	BNT162b2/AZD1222	Cumbe
Female	34	Undetectable	Non-reactive	Reactive	Three doses	BNT162b2/AZD1222	Cumbe
Female	49	Detectable	Non-reactive	Reactive	Three doses	BNT162b2/AZD1222	Cumbe
Female	24	Undetectable	Non-reactive	Reactive	Three doses	CoronaVac	Cumbe
Male	45	Undetectable	Non-reactive	Reactive	Three doses	CoronaVac	Cumbe
Female	55	Undetectable	Non-reactive	Reactive	Three doses	CoronaVac/Ad26.COV2.S	Cumbe
Female	61	Undetectable	Non-reactive	Reactive	Three doses	BNT162b2	Cumbe
Male	52	Undetectable	Non-reactive	Reactive	Three doses	BNT162b2	Cumbe
Male	9	Undetectable	Non-reactive	Reactive	Three doses	BNT162b2	Cumbe
Female	47	Undetectable	Non-reactive	Reactive	Three doses	CoronaVac/BNT162b2	Cumbe
Female	68	Undetectable	Non-reactive	Reactive	Three doses	AZD1222	Cumbe
Male	33	Undetectable	Non-reactive	Reactive	Three doses	CoronaVac/BNT162b2	Cumbe
Female	37	Undetectable	Non-reactive	Reactive	Three doses	AZD1222	Cumbe
Female	28	Undetectable	Non-reactive	Reactive	Three doses	BNT162b2	Cumbe
Female	28	Undetectable	Non-reactive	Reactive	Three doses	CoronaVac/BNT162b2	Cumbe
Female	24	Undetectable	Non-reactive	Reactive	Three doses	AZD1222	Cumbe
Male	30	Undetectable	Non-reactive	Reactive	Three doses	BNT162b2/AZD1222	Cumbe
Male	57	Undetectable	Non-reactive	Reactive	Three doses	CoronaVac/AZD1222	Cumbe
Female	51	Undetectable	Non-reactive	Reactive	Three doses	CoronaVac/BNT162b2	Cumbe
Female	44	Undetectable	Non-reactive	Reactive	Three doses	BNT162b2/AZD1222	Cumbe
Female	44	Undetectable	Non-reactive	Reactive	Three doses	BNT162b2	Cumbe
Male	25	Undetectable	Non-reactive	Reactive	Three doses	CoronaVac/BNT162b2	Cumbe
Female	20	Undetectable	Non-reactive	Reactive	Three doses	CoronaVac	Cumbe
Female	42	Undetectable	Non-reactive	Reactive	Three doses	CoronaVac	Cumbe
Male	22	Undetectable	Non-reactive	Reactive	Three doses	CoronaVac/BNT162b2	Cumbe
Female	38	Undetectable	Non-reactive	Reactive	Three doses	CoronaVac/BNT162b2	Cumbe
Female	59	Undetectable	Non-reactive	Reactive	Three doses	BNT162b2/AZD1222	Cumbe
Female	34	Undetectable	Non-reactive	Reactive	Three doses	BNT162b2/AZD1222	Cumbe
Female	37	Undetectable	Non-reactive	Reactive	Three doses	BNT162b2	Cumbe
Male	20	Undetectable	Non-reactive	Reactive	Three doses	CoronaVac/BNT162b2	Cumbe
Female	53	Undetectable	Non-reactive	Reactive	Three doses	BNT162b2	Cumbe
Female	20	Undetectable	Non-reactive	Reactive	Three doses	BNT162b2/AZD1222	Cumbe
Female	66	Undetectable	Non-reactive	Reactive	Three doses	BNT162b2	Cumbe
Male	43	Undetectable	Non-reactive	Reactive	Three doses	CoronaVac/BNT162b2	Cumbe
Male	9	Undetectable	Non-reactive	Reactive	Three doses	CoronaVac/BNT162b2	Cumbe
Male	12	Undetectable	Non-reactive	Reactive	Three doses	CoronaVac/BNT162b2	Cumbe
Female	76	Undetectable	Reactive	Reactive	Three doses	BNT162b2	Cumbe
Female	25	Undetectable	Non-reactive	Reactive	Three doses	AZD1222	Itabi
Female	30	Undetectable	Non-reactive	Reactive	Three doses	AZD1222	Itabi
Female	44	Undetectable	Non-reactive	Reactive	Three doses	AZD1222/Ad26.COV2.S	Itabi
Male	44	Undetectable	Non-reactive	Reactive	Three doses	BNT162b2/AZD1222	Itabi
Male	4	Undetectable	Non-reactive	Reactive	Three doses	BNT162b2/AZD1222	Itabi
Female	34	Undetectable	Non-reactive	Reactive	Three doses	BNT162b2	Itabi
Female	26	Undetectable	Non-reactive	Reactive	Three doses	CoronaVac/AZD1222	Itabi
Female	19	Undetectable	Non-reactive	Reactive	Three doses	CoronaVac	Itabi
Female	41	Undetectable	Non-reactive	Reactive	Three doses	CoronaVac	Itabi
Male	58	Undetectable	Non-reactive	Reactive	Three doses	CoronaVac/BNT162b2	Itabi
Female	48	Undetectable	Non-reactive	Reactive	Three doses	CoronaVac	Itabi
Male	45	Undetectable	Non-reactive	Reactive	Three doses	CoronaVac	Itabi
Female	60	Undetectable	Non-reactive	Reactive	Three doses	BNT162b2/AZD1222	Itabi
Female	63	Undetectable	Non-reactive	Reactive	Three doses	CoronaVac/BNT162b2	Itabi
Female	25	Undetectable	Non-reactive	Reactive	Three doses	CoronaVac/BNT162b2	Itabi
Female	21	Undetectable	Non-reactive	Reactive	Three doses	CoronaVac	Itabi
Female	38	Undetectable	Non-reactive	Reactive	Three doses	CoronaVac	Itabi
Female	38	Undetectable	Non-reactive	Reactive	Three doses	CoronaVac/BNT162b2	Itabi
Female	53	Undetectable	Non-reactive	Reactive	Three doses	BNT162b2/AZD1222	Itabi
Male	47	Undetectable	Non-reactive	Reactive	Three doses	BNT162b2/AZD1222	Itabi
Female	59	Undetectable	Non-reactive	Reactive	Three doses	BNT162b2/AZD1222	Itabi
Male	74	Undetectable	Non-reactive	Reactive	Three doses	CoronaVac/BNT162b2	Itabi
Female	53	Undetectable	Non-reactive	Reactive	Three doses	BNT162b2	Itabi
Female	44	Undetectable	Non-reactive	Reactive	Three doses	BNT162b2	Itabi
Female	44	Undetectable	Non-reactive	Reactive	Three doses	CoronaVac/BNT162b2	Itabi
Female	71	Undetectable	Non-reactive	Reactive	Three doses	BNT162b2/AZD1222	Itabi
Female	48	Undetectable	Non-reactive	Reactive	Three doses	Ad26.COV2.S	Itabi
Male	58	Undetectable	Non-reactive	Reactive	Three doses	CoronaVac/Ad26.COV2.S	Itabi
Female	43	Undetectable	Non-reactive	Reactive	Three doses	CoronaVac/BNT162b2	Itabi
Female	47	Undetectable	Non-reactive	Reactive	Three doses	CoronaVac	Itabi
Female	61	Undetectable	Non-reactive	Reactive	Three doses	CoronaVac/BNT162b2	Itabi
Female	53	Undetectable	Non-reactive	Reactive	Three doses	BNT162b2/AZD1222	Itabi
Female	50	Undetectable	Non-reactive	Reactive	Three doses	AZD1222	Itabi
Female	39	Undetectable	Non-reactive	Reactive	Three doses	BNT162b2	Itabi
Female	46	Undetectable	Non-reactive	Reactive	Three doses	BNT162b2	Itabi
Female	14	Undetectable	Non-reactive	Reactive	Three doses	AZD1222	Itabi
Female	31	Undetectable	Non-reactive	Reactive	Three doses	BNT162b2	Itabi
Female	38	Undetectable	Non-reactive	Reactive	Three doses	CoronaVac/BNT162b2	Itabi
Male	9	Undetectable	Non-reactive	Reactive	Three doses	BNT162b2	Itabi
Female	61	Undetectable	Non-reactive	Reactive	Three doses	AZD1222	Itabi
Female	62	Undetectable	Non-reactive	Reactive	Three doses	BNT162b2/AZD1222	Itabi
Female	44	Undetectable	Non-reactive	Reactive	Three doses	BNT162b2	Itabi
Female	70	Undetectable	Non-reactive	Reactive	Three doses	CoronaVac/BNT162b2	Itabi
Male	37	Undetectable	Non-reactive	Reactive	Three doses	BNT162b2/AZD1222	Itabi
Female	54	Undetectable	Non-reactive	Reactive	Three doses	BNT162b2/AZD1222	Itabi
Male	52	Undetectable	Non-reactive	Reactive	Three doses	AZD1222	Itabi
Female	61	Undetectable	Non-reactive	Reactive	Three doses	CoronaVac/BNT162b2	Itabi
Female	36	Undetectable	Non-reactive	Reactive	Three doses	AZD1222	Itabi
Female	48	Undetectable	Non-reactive	Reactive	Three doses	BNT162b2/AZD1222	Itabi
Female	63	Undetectable	Non-reactive	Reactive	Three doses	BNT162b2/AZD1222	Itabi
Female	35	Undetectable	Non-reactive	Reactive	Three doses	BNT162b2	Itabi
Female	54	Undetectable	Non-reactive	Reactive	Three doses	CoronaVac	Itabi
Female	66	Undetectable	Non-reactive	Reactive	Three doses	CoronaVac/BNT162b2	Itabi
Female	63	Undetectable	Non-reactive	Reactive	Three doses	CoronaVac	Itabi
Female	40	Undetectable	Non-reactive	Reactive	Three doses	AZD1222/Ad26.COV2.S	Itabi
Female	53	Undetectable	Non-reactive	Reactive	Three doses	CoronaVac	Itabi
Male	27	Undetectable	Non-reactive	Reactive	Three doses	Ad26.COV2.S	Itabi
Male	39	Undetectable	Non-reactive	Reactive	Three doses	AZD1222	Macambira
Female	47	Undetectable	Non-reactive	Reactive	Three doses	AZD1222	Macambira
Female	31	Undetectable	Reactive	Reactive	Three doses	BNT162b2/AZD1222	Macambira
Female	62	Undetectable	Non-reactive	Reactive	Three doses	BNT162b2	Macambira
Male	56	Undetectable	Non-reactive	Reactive	Three doses	AZD1222	Macambira
Female	54	Undetectable	Non-reactive	Reactive	Three doses	CoronaVac/BNT162b2	Macambira
Female	41	Undetectable	Non-reactive	Reactive	Three doses	BNT162b2/AZD1222	Macambira
Female	41	Undetectable	Non-reactive	Reactive	Three doses	BNT162b2/AZD1222	Macambira
Female	54	Undetectable	Non-reactive	Reactive	Three doses	CoronaVac/BNT162b2	Macambira
Female	26	Undetectable	Non-reactive	Reactive	Three doses	BNT162b2/Ad26.COV2.S	Macambira
Female	24	Undetectable	Non-reactive	Reactive	Three doses	BNT162b2	Macambira
Female	57	Undetectable	Non-reactive	Reactive	Three doses	CoronaVac/AZD1222	Macambira
Female	52	Undetectable	Non-reactive	Reactive	Three doses	AZD1222	Macambira
Female	36	Undetectable	Non-reactive	Reactive	Three doses	CoronaVac/BNT162b2	Macambira
Female	23	Undetectable	Non-reactive	Reactive	Three doses	CoronaVac/BNT162b2	Macambira
Male	69	Undetectable	Non-reactive	Reactive	Three doses	CoronaVac/BNT162b2	Macambira
Female	19	Undetectable	Non-reactive	Reactive	Three doses	CoronaVac	Macambira
Male	66	Undetectable	Non-reactive	Reactive	Three doses	BNT162b2/AZD1222	Macambira
Male	20	Undetectable	Non-reactive	Reactive	Three doses	CoronaVac/BNT162b2	Macambira
Female	33	Undetectable	Non-reactive	Reactive	Three doses	BNT162b2	Macambira
Female	54	Undetectable	Non-reactive	Reactive	Three doses	BNT162b2/AZD1222	Macambira
Female	27	Undetectable	Non-reactive	Reactive	Three doses	BNT162b2/AZD1222	Macambira
Female	53	Undetectable	Non-reactive	Reactive	Three doses	AZD1222	Macambira
Female	8	Undetectable	Non-reactive	Reactive	Three doses	CoronaVac	Macambira
Male	60	Undetectable	Non-reactive	Reactive	Three doses	BNT162b2/AZD1222	Macambira
Male	59	Undetectable	Non-reactive	Reactive	Three doses	CoronaVac/BNT162b2	Macambira
Female	33	Undetectable	Non-reactive	Reactive	Three doses	BNT162b2	Macambira
Female	33	Undetectable	Non-reactive	Non-reactive	Three doses	BNT162b2/AZD1222	Macambira
Female	53	Undetectable	Non-reactive	Reactive	Three doses	BNT162b2	Macambira
Female	27	Undetectable	Non-reactive	Reactive	Three doses	BNT162b2/AZD1222	Macambira
Female	41	Undetectable	Non-reactive	Reactive	Three doses	CoronaVac/BNT162b2	Macambira
Female	32	Undetectable	Non-reactive	Reactive	Three doses	CoronaVac	Macambira
Female	49	Undetectable	Non-reactive	Reactive	Three doses	CoronaVac/BNT162b2	Macambira
Male	32	Undetectable	Non-reactive	Reactive	Three doses	CoronaVac/BNT162b2	Macambira
Female	31	Undetectable	Non-reactive	Reactive	Three doses	AZD1222	Macambira
Female	33	Undetectable	Non-reactive	Reactive	Three doses	AZD1222	Macambira
Female	35	Undetectable	Non-reactive	Reactive	Three doses	BNT162b2/AZD1222	Macambira
Male	50	Undetectable	Non-reactive	Reactive	Three doses	BNT162b2	Macambira
Male	69	Undetectable	Non-reactive	Reactive	Three doses	CoronaVac	Macambira
Male	40	Undetectable	Non-reactive	Reactive	Three doses	BNT162b2/AZD1222	Macambira
Male	53	Undetectable	Non-reactive	Reactive	Three doses	BNT162b2/AZD1222	Macambira
Male	38	Undetectable	Non-reactive	Reactive	Three doses	BNT162b2/AZD1222	Macambira
Male	34	Undetectable	Non-reactive	Reactive	Three doses	CoronaVac/BNT162b2	Macambira
Female	31	Undetectable	Non-reactive	Reactive	Three doses	CoronaVac	Macambira
Female	36	Undetectable	Non-reactive	Reactive	Three doses	BNT162b2	Macambira
Female	38	Undetectable	Non-reactive	Reactive	Three doses	CoronaVac/BNT162b2	Macambira
Male	56	Undetectable	Non-reactive	Reactive	Three doses	BNT162b2	Macambira
Female	58	Undetectable	Non-reactive	Reactive	Three doses	BNT162b2/AZD1222	Macambira
Male	58	Undetectable	Non-reactive	Reactive	Three doses	BNT162b2/AZD1222	Macambira
Female	40	Undetectable	Non-reactive	Reactive	Three doses	BNT162b2/AZD1222	Macambira
Male	26	Undetectable	Non-reactive	Reactive	Three doses	AZD1222	Macambira
Female	52	Undetectable	Non-reactive	Reactive	Three doses	CoronaVac	Macambira
Female	34	Undetectable	Non-reactive	Reactive	Three doses	BNT162b2/AZD1222	Macambira
Female	48	Undetectable	Non-reactive	Reactive	Three doses	AZD1222	Macambira
Male	20	Undetectable	Non-reactive	Reactive	Three doses	BNT162b2/AZD1222	Macambira
Male	64	Undetectable	Non-reactive	Reactive	Three doses	CoronaVac	Macambira
Male	32	Undetectable	Non-reactive	Reactive	Three doses	CoronaVac/BNT162b2	Macambira
Female	23	Undetectable	Non-reactive	Reactive	Three doses	AZD1222	Macambira
Female	79	Undetectable	Non-reactive	Reactive	Three doses	CoronaVac/BNT162b2	Macambira
Female	43	Undetectable	Non-reactive	Reactive	Three doses	BNT162b2	Macambira
Female	83	Undetectable	Non-reactive	Reactive	Three doses	Ad26.COV2.S	Macambira
Male	44	Undetectable	Non-reactive	Reactive	Three doses	CoronaVac/AZD1222	Macambira
Female	32	Undetectable	Non-reactive	Reactive	Three doses	CoronaVac/BNT162b2	Macambira
Male	29	Undetectable	Non-reactive	Reactive	Three doses	CoronaVac/BNT162b2	Macambira
Female	20	Undetectable	Non-reactive	Reactive	Three doses	AZD1222	Macambira
Male	54	Undetectable	Non-reactive	Reactive	Three doses	AZD1222	Lourdes
Female	35	Undetectable	Non-reactive	Reactive	Three doses	BNT162b2/AZD1222	Lourdes
Male	39	Undetectable	Non-reactive	Reactive	Three doses	CoronaVac/BNT162b2	Lourdes
Male	39	Undetectable	Non-reactive	Reactive	Three doses	CoronaVac/BNT162b2	Lourdes
Male	40	Undetectable	Non-reactive	Reactive	Three doses	AZD1222	Lourdes
Male	26	Undetectable	Non-reactive	Reactive	Three doses	Ad26.COV2.S	Lourdes
Male	25	Undetectable	Non-reactive	Reactive	Three doses	BNT162b2	Lourdes
Female	43	Undetectable	Non-reactive	Reactive	Three doses	CoronaVac	Lourdes
Female	46	Undetectable	Non-reactive	Reactive	Three doses	BNT162b2	Lourdes
Male	29	Undetectable	Non-reactive	Reactive	Three doses	BNT162b2/AZD1222	Lourdes
Female	46	Undetectable	Reactive	Reactive	Three doses	CoronaVac/BNT162b2	Lourdes
Male	39	Undetectable	Non-reactive	Reactive	Three doses	CoronaVac/BNT162b2	Lourdes
Male	72	Undetectable	Non-reactive	Reactive	Three doses	BNT162b2	Lourdes
Male	40	Undetectable	Non-reactive	Reactive	Three doses	CoronaVac/BNT162b2	Lourdes
Female	40	Undetectable	Non-reactive	Reactive	Three doses	BNT162b2/AZD1222	Lourdes
Female	36	Undetectable	Non-reactive	Reactive	Three doses	BNT162b2/Ad26.COV2.S	Lourdes
Male	36	Undetectable	Non-reactive	Reactive	Three doses	CoronaVac/BNT162b2	Lourdes
Male	28	Undetectable	Non-reactive	Reactive	Three doses	CoronaVac/BNT162b2	Lourdes
Female	72	Undetectable	Non-reactive	Reactive	Three doses	CoronaVac/BNT162b2	Lourdes
Female	41	Undetectable	Non-reactive	Reactive	Three doses	CoronaVac/BNT162b2	Lourdes
Male	0	Undetectable	Non-reactive	Reactive	Three doses	CoronaVac/BNT162b2	Lourdes
Female	51	Undetectable	Non-reactive	Reactive	Three doses	BNT162b2/AZD1222	Lourdes
Female	35	Undetectable	Non-reactive	Reactive	Three doses	CoronaVac/AZD1222	Lourdes
Female	49	Undetectable	Non-reactive	Reactive	Three doses	BNT162b2/AZD1222	Lourdes
Female	70	Undetectable	Non-reactive	Reactive	Three doses	AZD1222	Lourdes
Female	26	Undetectable	Non-reactive	Reactive	Three doses	BNT162b2/Ad26.COV2.S	Lourdes
Male	70	Undetectable	Non-reactive	Reactive	Three doses	BNT162b2/AZD1222	Lourdes
Female	61	Undetectable	Non-reactive	Reactive	Three doses	AZD1222	Lourdes
Female	62	Undetectable	Non-reactive	Reactive	Three doses	AZD1222	Lourdes
Male	17	Undetectable	Non-reactive	Reactive	Three doses	CoronaVac/BNT162b2	Lourdes
Female	23	Undetectable	Non-reactive	Reactive	Three doses	CoronaVac/BNT162b2	Lourdes
Male	38	Undetectable	Non-reactive	Reactive	Three doses	BNT162b2/AZD1222	Lourdes
Male	30	Undetectable	Non-reactive	Reactive	Three doses	BNT162b2/AZD1222	Lourdes
Male	69	Undetectable	Reactive	Reactive	Three doses	CoronaVac/BNT162b2	Lourdes
Female	44	Undetectable	Non-reactive	Reactive	Three doses	BNT162b2/AZD1222	Lourdes
Female	65	Undetectable	Non-reactive	Reactive	Three doses	CoronaVac/BNT162b2	Lourdes
Female	75	Undetectable	Non-reactive	Reactive	Three doses	BNT162b2	Lourdes
Female	50	Undetectable	Non-reactive	Reactive	Three doses	BNT162b2	Lourdes
Female	36	Undetectable	Non-reactive	Reactive	Three doses	BNT162b2	Lourdes
Male	27	Undetectable	Non-reactive	Reactive	Three doses	AZD1222/Ad26.COV2.S	Lourdes
Male	55	Undetectable	Non-reactive	Reactive	Three doses	BNT162b2/AZD1222	Lourdes
Male	40	Undetectable	Non-reactive	Reactive	Three doses	BNT162b2/AZD1222	Lourdes
Male	21	Undetectable	Non-reactive	Reactive	Three doses	BNT162b2/AZD1222	Lourdes
Female	23	Undetectable	Non-reactive	Reactive	Three doses	CoronaVac/BNT162b2	Lourdes
Female	23	Undetectable	Non-reactive	Reactive	Three doses	BNT162b2/AZD1222	Lourdes
Male	38	Undetectable	Non-reactive	Reactive	Three doses	BNT162b2/AZD1222	Lourdes
Female	41	Undetectable	Non-reactive	Reactive	Three doses	CoronaVac/BNT162b2	Lourdes
Male	58	Undetectable	Non-reactive	Reactive	Three doses	AZD1222	Muribeca
Female	29	Undetectable	Non-reactive	Reactive	Three doses	AZD1222/Ad26.COV2.S	Muribeca
Male	35	Undetectable	Non-reactive	Reactive	Three doses	BNT162b2	Muribeca
Female	27	Undetectable	Non-reactive	Reactive	Three doses	BNT162b2/AZD1222	Muribeca
Female	33	Undetectable	Non-reactive	Reactive	Three doses	AZD1222	Muribeca
Female	38	Undetectable	Non-reactive	Reactive	Three doses	BNT162b2/AZD1222	Muribeca
Female	30	Undetectable	Non-reactive	Reactive	Three doses	CoronaVac/BNT162b2	Muribeca
Female	27	Undetectable	Non-reactive	Reactive	Three doses	BNT162b2	Muribeca
Female	25	Undetectable	Non-reactive	Reactive	Three doses	CoronaVac	Muribeca
Male	24	Undetectable	Non-reactive	Reactive	Three doses	CoronaVac/BNT162b2	Muribeca
Female	65	Undetectable	Non-reactive	Reactive	Three doses	CoronaVac/BNT162b2	Muribeca
Male	42	Undetectable	Non-reactive	Reactive	Three doses	CoronaVac/BNT162b2	Muribeca
Male	21	Undetectable	Non-reactive	Reactive	Three doses	CoronaVac/BNT162b2	Muribeca
Male	21	Undetectable	Non-reactive	Reactive	Three doses	AZD1222/Ad26.COV2.S	Muribeca
Female	74	Undetectable	Non-reactive	Reactive	Three doses	AZD1222	Muribeca
Male	27	Undetectable	Non-reactive	Reactive	Three doses	CoronaVac/BNT162b2	Muribeca
Female	33	Undetectable	Non-reactive	Reactive	Three doses	BNT162b2/AZD1222	Muribeca
Male	41	Undetectable	Non-reactive	Reactive	Three doses	CoronaVac	Muribeca
Male	39	Undetectable	Non-reactive	Reactive	Three doses	BNT162b2/AZD1222	Muribeca
Female	25	Undetectable	Non-reactive	Reactive	Three doses	BNT162b2	Muribeca
Male	69	Undetectable	Non-reactive	Reactive	Three doses	CoronaVac/BNT162b2	Muribeca
Female	24	Undetectable	Non-reactive	Reactive	Three doses	BNT162b2	Muribeca
Male	41	Undetectable	Non-reactive	Reactive	Three doses	BNT162b2/Ad26.COV2.S	Muribeca
Male	23	Undetectable	Non-reactive	Reactive	Three doses	CoronaVac/BNT162b2	Muribeca
Male	26	Undetectable	Non-reactive	Reactive	Three doses	BNT162b2	Muribeca
Female	22	Undetectable	Non-reactive	Reactive	Three doses	CoronaVac/BNT162b2	Muribeca
Male	49	Undetectable	Non-reactive	Reactive	Three doses	CoronaVac/BNT162b2	Muribeca
Female	34	Undetectable	Reactive	Reactive	Three doses	BNT162b2	Muribeca
Female	35	Undetectable	Non-reactive	Reactive	Three doses	CoronaVac/BNT162b2	Muribeca
Male	19	Undetectable	Non-reactive	Reactive	Three doses	CoronaVac/BNT162b2	Muribeca
Male	20	Undetectable	Non-reactive	Reactive	Three doses	BNT162b2/AZD1222	Muribeca
Male	35	Undetectable	Non-reactive	Reactive	Three doses	Ad26.COV2.S	Muribeca
Male	31	Undetectable	Non-reactive	Reactive	Three doses	CoronaVac/Ad26.COV2.S	Muribeca
Female	34	Undetectable	Non-reactive	Reactive	Three doses	CoronaVac/Ad26.COV2.S	Muribeca
Female	34	Undetectable	Non-reactive	Reactive	Three doses	AZD1222	Muribeca
Female	23	Undetectable	Non-reactive	Reactive	Three doses	CoronaVac/BNT162b2	Muribeca
Female	21	Undetectable	Non-reactive	Reactive	Three doses	BNT162b2	Muribeca
Female	26	Undetectable	Non-reactive	Reactive	Three doses	CoronaVac/BNT162b2	Muribeca
Male	22	Undetectable	Non-reactive	Reactive	Three doses	CoronaVac/BNT162b2	Muribeca
Female	50	Undetectable	Non-reactive	Reactive	Three doses	CoronaVac/BNT162b2	Muribeca
Male	49	Undetectable	Non-reactive	Reactive	Three doses	BNT162b2	Muribeca
Male	24	Undetectable	Non-reactive	Reactive	Three doses	BNT162b2	Muribeca
Female	75	Undetectable	Non-reactive	Reactive	Three doses	CoronaVac/Ad26.COV2.S	Muribeca

## Sheet: Table S2
Supplementary Table S2: Demographic and clinical data - Least vaccinated municipalities
Sex	Age	Antigen / RT-PCR	IgM	IgG	Vaccine doses	Vaccine group	Municipalities
Female	53	Undetectable	Non-reactive	Reactive	Three doses	CoronaVac/Ad26.COV2.S	Brejo Grande
Male	72	Undetectable	Non-reactive	Reactive	Three doses	CoronaVac/Ad26.COV2.S	Brejo Grande
Male	8	Undetectable	Non-reactive	Reactive	Three doses	CoronaVac/Ad26.COV2.S	Brejo Grande
Female	35	Undetectable	Non-reactive	Reactive	Three doses	AZD1222	Brejo Grande
Male	30	Undetectable	Non-reactive	Reactive	Three doses	CoronaVac/Ad26.COV2.S	Brejo Grande
Male	69	Undetectable	Non-reactive	Reactive	Three doses	CoronaVac/Ad26.COV2.S	Brejo Grande
Male	38	Undetectable	Non-reactive	Reactive	Three doses	CoronaVac/Ad26.COV2.S	Brejo Grande
Male	38	Undetectable	Non-reactive	Reactive	Three doses	CoronaVac/Ad26.COV2.S	Brejo Grande
Male	71	Undetectable	Non-reactive	Reactive	Three doses	AZD1222	Brejo Grande
Female	54	Undetectable	Non-reactive	Reactive	Three doses	AZD1222	Brejo Grande
Female	26	Undetectable	Non-reactive	Reactive	Three doses	BNT162b2	Brejo Grande
Female	80	Undetectable	Non-reactive	Reactive	Three doses	CoronaVac/BNT162b2	Brejo Grande
Male	57	Undetectable	Non-reactive	Reactive	Three doses	BNT162b2	Brejo Grande
Female	56	Undetectable	Non-reactive	Reactive	Three doses	CoronaVac/BNT162b2	Brejo Grande
Female	45	Undetectable	Non-reactive	Reactive	Three doses	CoronaVac/BNT162b2	Brejo Grande
Female	9	Undetectable	Non-reactive	Reactive	Three doses	CoronaVac/BNT162b2	Brejo Grande
Female	53	Undetectable	Non-reactive	Reactive	Three doses	BNT162b2	Brejo Grande
Female	41	Undetectable	Non-reactive	Reactive	Three doses	BNT162b2	Brejo Grande
Female	26	Undetectable	Non-reactive	Reactive	Three doses	BNT162b2	Brejo Grande
Female	45	Undetectable	Non-reactive	Reactive	Three doses	BNT162b2	Brejo Grande
Male	36	Undetectable	Non-reactive	Reactive	Three doses	BNT162b2	Brejo Grande
Female	59	Undetectable	Non-reactive	Reactive	Three doses	BNT162b2	Brejo Grande
Female	31	Undetectable	Non-reactive	Reactive	Three doses	CoronaVac/BNT162b2	Brejo Grande
Male	55	Undetectable	Non-reactive	Reactive	Three doses	CoronaVac	Brejo Grande
Female	67	Undetectable	Non-reactive	Reactive	Three doses	CoronaVac	Brejo Grande
Female	36	Undetectable	Non-reactive	Reactive	Three doses	AZD1222	Brejo Grande
Female	47	Undetectable	Non-reactive	Reactive	Three doses	BNT162b2	Brejo Grande
Female	37	Undetectable	Non-reactive	Reactive	Three doses	BNT162b2	Brejo Grande
Female	26	Undetectable	Non-reactive	Reactive	Three doses	BNT162b2	Brejo Grande
Female	39	Undetectable	Non-reactive	Reactive	Three doses	CoronaVac	Brejo Grande
Female	24	Undetectable	Non-reactive	Reactive	Three doses	BNT162b2	Brejo Grande
Female	38	Undetectable	Non-reactive	Reactive	Three doses	AZD1222	Brejo Grande
Female	49	Undetectable	Non-reactive	Reactive	Three doses	AZD1222	Brejo Grande
Female	30	Undetectable	Non-reactive	Reactive	Three doses	AZD1222	Brejo Grande
Female	51	Undetectable	Non-reactive	Non-reactive	Three doses	AZD1222	Brejo Grande
Female	8	Undetectable	Non-reactive	Reactive	Three doses	CoronaVac	Brejo Grande
Female	11	Undetectable	Non-reactive	Reactive	Three doses	CoronaVac	Brejo Grande
Female	56	Undetectable	Non-reactive	Reactive	Three doses	AZD1222	Brejo Grande
Male	36	Undetectable	Non-reactive	Reactive	Three doses	AZD1222	Brejo Grande
Female	39	Undetectable	Non-reactive	Reactive	Three doses	BNT162b2/AZD1222	Brejo Grande
Female	55	Undetectable	Non-reactive	Reactive	Three doses	BNT162b2/AZD1222	Brejo Grande
Female	57	Undetectable	Non-reactive	Reactive	Three doses	AZD1222	Brejo Grande
Male	64	Undetectable	Non-reactive	Reactive	Three doses	CoronaVac	Brejo Grande
Female	53	Undetectable	Non-reactive	Reactive	Three doses	BNT162b2/AZD1222	Brejo Grande
Female	56	Undetectable	Non-reactive	Reactive	Three doses	BNT162b2	Brejo Grande
Female	64	Undetectable	Non-reactive	Reactive	Three doses	BNT162b2/AZD1222	Brejo Grande
Female	52	Undetectable	Non-reactive	Reactive	Three doses	BNT162b2/AZD1222	Brejo Grande
Female	43	Undetectable	Non-reactive	Reactive	Three doses	BNT162b2/AZD1222	Brejo Grande
Female	46	Undetectable	Non-reactive	Reactive	Three doses	BNT162b2/AZD1222	Brejo Grande
Female	34	Undetectable	Non-reactive	Reactive	Three doses	BNT162b2/AZD1222	Brejo Grande
Female	48	Undetectable	Non-reactive	Reactive	Three doses	AZD1222	Brejo Grande
Female	54	Undetectable	Non-reactive	Reactive	Three doses	BNT162b2/AZD1222	Brejo Grande
Female	31	Undetectable	Non-reactive	Reactive	Three doses	BNT162b2	Brejo Grande
Female	36	Undetectable	Non-reactive	Reactive	Three doses	AZD1222	Brejo Grande
Female	56	Undetectable	Non-reactive	Reactive	Three doses	AZD1222	Brejo Grande
Female	27	Undetectable	Non-reactive	Reactive	Three doses	AZD1222	Brejo Grande
Female	28	Undetectable	Non-reactive	Reactive	Three doses	AZD1222	Brejo Grande
Male	55	Undetectable	Non-reactive	Reactive	Three doses	AZD1222	Brejo Grande
Female	55	Undetectable	Non-reactive	Reactive	Three doses	AZD1222	Brejo Grande
Female	41	Undetectable	Non-reactive	Reactive	Three doses	AZD1222	Brejo Grande
Female	28	Undetectable	Non-reactive	Reactive	Three doses	BNT162b2	Brejo Grande
Female	50	Undetectable	Non-reactive	Reactive	Three doses	BNT162b2	Brejo Grande
Female	22	Undetectable	Non-reactive	Reactive	Three doses	CoronaVac	Brejo Grande
Male	27	Undetectable	Non-reactive	Reactive	Three doses	AZD1222	Brejo Grande
Male	21	Undetectable	Non-reactive	Reactive	Three doses	AZD1222	Brejo Grande
Male	72	Undetectable	Reactive	Reactive	Three doses	BNT162b2/AZD1222	Japoatã
Male	59	Undetectable	Non-reactive	Reactive	Three doses	AZD1222/Ad26.COV2.S	Japoatã
Female	45	Undetectable	Reactive	Reactive	Three doses	CoronaVac/BNT162b2	Japoatã
Male	60	Undetectable	Non-reactive	Reactive	Three doses	CoronaVac/BNT162b2	Japoatã
Male	81	Undetectable	Reactive	Reactive	Three doses	BNT162b2/AZD1222	Japoatã
Female	25	Undetectable	Non-reactive	Reactive	Three doses	CoronaVac/BNT162b2	Japoatã
Female	30	Undetectable	Reactive	Reactive	Three doses	BNT162b2	Japoatã
Female	51	Undetectable	Reactive	Reactive	Three doses	BNT162b2	Japoatã
Female	66	Undetectable	Reactive	Reactive	Three doses	BNT162b2/AZD1222	Japoatã
Female	26	Undetectable	Non-reactive	Non-reactive	Three doses	CoronaVac/BNT162b2	Japoatã
Female	6	Undetectable	Non-reactive	Non-reactive	Three doses	AZD1222	Japoatã
Male	46	Undetectable	Non-reactive	Reactive	Three doses	BNT162b2/AZD1222	Japoatã
Female	27	Undetectable	Reactive	Reactive	Three doses	AZD1222	Japoatã
Male	25	Detectable	Non-reactive	Reactive	Three doses	BNT162b2/AZD1222	Japoatã
Female	33	Undetectable	Non-reactive	Reactive	Three doses	AZD1222	Japoatã
Female	48	Undetectable	Reactive	Reactive	Three doses	AZD1222	Japoatã
Female	42	Undetectable	Reactive	Reactive	Three doses	BNT162b2/AZD1222	Japoatã
Male	33	Undetectable	Non-reactive	Reactive	Three doses	CoronaVac	Japoatã
Male	22	Undetectable	Reactive	Reactive	Three doses	BNT162b2/AZD1222	Japoatã
Male	28	Undetectable	Reactive	Reactive	Three doses	AZD1222	Japoatã
Male	21	Undetectable	Non-reactive	Reactive	Three doses	BNT162b2	Japoatã
Female	48	Undetectable	Non-reactive	Reactive	Three doses	BNT162b2/AZD1222	Japoatã
Female	75	Undetectable	Reactive	Reactive	Three doses	AZD1222	Japoatã
Female	48	Undetectable	Non-reactive	Reactive	Three doses	BNT162b2/AZD1222	Japoatã
Female	44	Undetectable	Non-reactive	Reactive	Three doses	BNT162b2	Japoatã
Female	45	Undetectable	Non-reactive	Reactive	Three doses	CoronaVac/BNT162b2	Japoatã
Female	41	Undetectable	Non-reactive	Reactive	Three doses	CoronaVac	Japoatã
Male	55	Undetectable	Non-reactive	Reactive	Three doses	BNT162b2/AZD1222	Japoatã
Male	41	Undetectable	Non-reactive	Reactive	Three doses	BNT162b2/AZD1222	Japoatã
Male	53	Undetectable	Non-reactive	Reactive	Three doses	AZD1222	Japoatã
Female	40	Undetectable	Non-reactive	Reactive	Three doses	CoronaVac/BNT162b2	Japoatã
Male	7	Undetectable	Non-reactive	Reactive	Three doses	BNT162b2/AZD1222	Japoatã
Female	6	Undetectable	Non-reactive	Non-reactive	Three doses	CoronaVac/AZD1222	Japoatã
Female	40	Undetectable	Non-reactive	Reactive	Three doses	BNT162b2/AZD1222	Japoatã
Female	42	Undetectable	Non-reactive	Reactive	Three doses	BNT162b2/AZD1222	Japoatã
Female	41	Undetectable	Non-reactive	Reactive	Three doses	AZD1222	Japoatã
Female	33	Undetectable	Non-reactive	Reactive	Three doses	BNT162b2/AZD1222	Japoatã
Male	49	Undetectable	Non-reactive	Reactive	Three doses	CoronaVac	Japoatã
Female	51	Undetectable	Non-reactive	Reactive	Three doses	BNT162b2/AZD1222	Japoatã
Male	24	Undetectable	Non-reactive	Reactive	Three doses	BNT162b2/AZD1222	Japoatã
Male	48	Undetectable	Non-reactive	Reactive	Three doses	CoronaVac/BNT162b2	Japoatã
Female	65	Undetectable	Non-reactive	Reactive	Three doses	AZD1222	Japoatã
Male	50	Undetectable	Non-reactive	Reactive	Three doses	BNT162b2	Japoatã
Female	50	Undetectable	Non-reactive	Reactive	Three doses	BNT162b2	Japoatã
Female	48	Undetectable	Reactive	Reactive	Three doses	BNT162b2/AZD1222	Japoatã
Male	57	Undetectable	Non-reactive	Reactive	Three doses	CoronaVac	Japoatã
Male	24	Undetectable	Non-reactive	Reactive	Three doses	AZD1222	Japoatã
Female	47	Undetectable	Non-reactive	Reactive	Three doses	AZD1222/Ad26.COV2.S	Japoatã
Female	29	Detectable	Non-reactive	Reactive	Three doses	AZD1222	Japoatã
Male	40	Undetectable	Non-reactive	Reactive	Three doses	BNT162b2	Japoatã
Male	34	Undetectable	Non-reactive	Reactive	Three doses	BNT162b2	Japoatã
Female	36	Undetectable	Non-reactive	Reactive	Three doses	AZD1222/Ad26.COV2.S	Japoatã
Female	45	Detectable	Non-reactive	Reactive	Three doses	CoronaVac/BNT162b2	Japoatã
Female	32	Undetectable	Non-reactive	Reactive	Three doses	BNT162b2	Japoatã
Female	51	Undetectable	Non-reactive	Reactive	Three doses	CoronaVac/BNT162b2	Japoatã
Female	44	Undetectable	Non-reactive	Non-reactive	Three doses	CoronaVac/BNT162b2	Japoatã
Male	20	Undetectable	Non-reactive	Reactive	Three doses	CoronaVac/BNT162b2	Japoatã
Female	42	Undetectable	Non-reactive	Reactive	Three doses	CoronaVac	Japoatã
Male	42	Undetectable	Non-reactive	Reactive	Three doses	BNT162b2/AZD1222	Tomar de Geru
Female	66	Undetectable	Non-reactive	Reactive	Three doses	CoronaVac/BNT162b2	Tomar de Geru
Male	13	Undetectable	Non-reactive	Reactive	Three doses	BNT162b2	Tomar de Geru
Male	62	Undetectable	Reactive	Reactive	Three doses	BNT162b2/AZD1222	Tomar de Geru
Female	53	Undetectable	Non-reactive	Reactive	Three doses	AZD1222	Tomar de Geru
Male	54	Undetectable	Reactive	Reactive	Three doses	AZD1222/Ad26.COV2.S	Tomar de Geru
Male	69	Detectable	Non-reactive	Reactive	Three doses	BNT162b2/AZD1222	Tomar de Geru
Female	44	Undetectable	Non-reactive	Reactive	Three doses	CoronaVac	Tomar de Geru
Female	69	Undetectable	Non-reactive	Reactive	Three doses	CoronaVac	Tomar de Geru
Female	36	Undetectable	Non-reactive	Reactive	Three doses	CoronaVac/BNT162b2	Tomar de Geru
Female	26	Undetectable	Non-reactive	Reactive	Three doses	AZD1222	Tomar de Geru
Female	35	Undetectable	Non-reactive	Reactive	Three doses	CoronaVac/BNT162b2	Tomar de Geru
Female	39	Undetectable	Non-reactive	Reactive	Three doses	CoronaVac/BNT162b2	Tomar de Geru
Female	41	Undetectable	Non-reactive	Reactive	Three doses	BNT162b2	Tomar de Geru
Male	49	Detectable	Non-reactive	Reactive	Three doses	BNT162b2	Tomar de Geru
Female	36	Undetectable	Reactive	Reactive	Three doses	BNT162b2/AZD1222	Tomar de Geru
Male	43	Undetectable	Non-reactive	Reactive	Three doses	AZD1222	Tomar de Geru
Female	26	Undetectable	Non-reactive	Reactive	Three doses	AZD1222	Tomar de Geru
Male	34	Undetectable	Non-reactive	Reactive	Three doses	CoronaVac/BNT162b2	Tomar de Geru
Female	13	Undetectable	Reactive	Reactive	Three doses	CoronaVac/AZD1222	Tomar de Geru
Female	62	Detectable	Non-reactive	Reactive	Three doses	BNT162b2	Tomar de Geru
Male	30	Undetectable	Non-reactive	Reactive	Three doses	BNT162b2/AZD1222	Tomar de Geru
Female	21	Undetectable	Non-reactive	Reactive	Three doses	BNT162b2	Tomar de Geru
Female	42	Undetectable	Non-reactive	Reactive	Three doses	AZD1222	Tomar de Geru
Male	47	Undetectable	Non-reactive	Reactive	Three doses	BNT162b2/AZD1222	Tomar de Geru
Female	28	Undetectable	Reactive	Reactive	Three doses	BNT162b2/AZD1222	Tomar de Geru
Male	72	Undetectable	Non-reactive	Reactive	Three doses	AZD1222	Tomar de Geru
Female	24	Undetectable	Non-reactive	Reactive	Three doses	AZD1222	Tomar de Geru
Male	55	Undetectable	Non-reactive	Reactive	Three doses	BNT162b2	Tomar de Geru
Female	37	Undetectable	Reactive	Reactive	Three doses	BNT162b2	Tomar de Geru
Female	33	Undetectable	Non-reactive	Reactive	Three doses	BNT162b2/AZD1222	Tomar de Geru
Male	40	Undetectable	Non-reactive	Reactive	Three doses	CoronaVac	Tomar de Geru
Male	34	Undetectable	Non-reactive	Reactive	Three doses	BNT162b2	Tomar de Geru
Male	46	Undetectable	Non-reactive	Reactive	Three doses	CoronaVac/BNT162b2	Tomar de Geru
Male	60	Undetectable	Non-reactive	Reactive	Three doses	BNT162b2/AZD1222	Tomar de Geru
Female	57	Undetectable	Non-reactive	Reactive	Three doses	AZD1222	Tomar de Geru
Female	57	Undetectable	Non-reactive	Reactive	Three doses	BNT162b2/AZD1222	Tomar de Geru
Male	46	Undetectable	Non-reactive	Reactive	Three doses	BNT162b2/AZD1222	Tomar de Geru
Female	36	Undetectable	Non-reactive	Reactive	Three doses	AZD1222/Ad26.COV2.S	Tomar de Geru
Male	42	Undetectable	Non-reactive	Reactive	Three doses	CoronaVac	Tomar de Geru
Male	29	Detectable	Non-reactive	Reactive	Three doses	CoronaVac	Tomar de Geru
Female	38	Undetectable	Non-reactive	Reactive	Three doses	CoronaVac	Tomar de Geru
Female	28	Undetectable	Non-reactive	Reactive	Three doses	BNT162b2	Tomar de Geru
Male	36	Undetectable	Non-reactive	Reactive	Three doses	BNT162b2	Tomar de Geru
Female	25	Undetectable	Non-reactive	Reactive	Three doses	AZD1222	Tomar de Geru
Male	35	Undetectable	Non-reactive	Reactive	Three doses	AZD1222/Ad26.COV2.S	Tomar de Geru
Female	46	Undetectable	Non-reactive	Reactive	Three doses	BNT162b2/AZD1222	Tomar de Geru
Female	50	Undetectable	Non-reactive	Reactive	Three doses	AZD1222	Tomar de Geru
Male	58	Undetectable	Non-reactive	Reactive	Three doses	AZD1222	Tomar de Geru
Female	60	Undetectable	Non-reactive	Reactive	Three doses	BNT162b2	Tomar de Geru
Male	42	Undetectable	Non-reactive	Reactive	Three doses	CoronaVac	Tomar de Geru
Male	38	Undetectable	Non-reactive	Reactive	Three doses	AZD1222	Tomar de Geru
Female	63	Undetectable	Non-reactive	Reactive	Three doses	AZD1222	Tomar de Geru
Male	54	Undetectable	Non-reactive	Reactive	Three doses	AZD1222	Tomar de Geru
Female	63	Undetectable	Non-reactive	Reactive	Three doses	AZD1222	Tomar de Geru
Female	38	Detectable	Non-reactive	Reactive	Three doses	AZD1222	Tomar de Geru
Female	7	Undetectable	Non-reactive	Reactive	Three doses	CoronaVac/BNT162b2	Tomar de Geru
Female	31	Undetectable	Non-reactive	Reactive	Three doses	AZD1222	Tomar de Geru
Female	52	Undetectable	Non-reactive	Reactive	Three doses	AZD1222	Tomar de Geru
Female	44	Undetectable	Non-reactive	Reactive	Three doses	AZD1222	Tomar de Geru
Female	47	Undetectable	Non-reactive	Reactive	Three doses	AZD1222	Tomar de Geru
Male	49	Undetectable	Non-reactive	Reactive	Three doses	CoronaVac	Tomar de Geru
Male	36	Undetectable	Non-reactive	Reactive	Three doses	AZD1222	Tomar de Geru
Male	64	Undetectable	Non-reactive	Reactive	Three doses	AZD1222	Tomar de Geru
Female	39	Detectable	Non-reactive	Reactive	Three doses	AZD1222	Tomar de Geru
Male	57	Undetectable	Non-reactive	Reactive	Three doses	AZD1222	Tomar de Geru
Female	39	Undetectable	Non-reactive	Reactive	Three doses	BNT162b2/AZD1222	Riachuelo
Male	36	Undetectable	Non-reactive	Reactive	Three doses	AZD1222	Riachuelo
Male	36	Undetectable	Non-reactive	Reactive	Three doses	AZD1222	Riachuelo
Female	45	Undetectable	Non-reactive	Reactive	Three doses	BNT162b2/AZD1222	Riachuelo
Female	37	Undetectable	Non-reactive	Reactive	Three doses	AZD1222	Riachuelo
Male	52	Undetectable	Non-reactive	Reactive	Three doses	BNT162b2	Riachuelo
Male	23	Undetectable	Non-reactive	Reactive	Three doses	AZD1222	Riachuelo
Male	70	Undetectable	Non-reactive	Reactive	Three doses	AZD1222	Riachuelo
Male	44	Undetectable	Non-reactive	Reactive	Three doses	AZD1222	Riachuelo
Female	80	Undetectable	Non-reactive	Reactive	Three doses	Ad26.COV2.S	Riachuelo
Male	58	Undetectable	Non-reactive	Reactive	Three doses	BNT162b2	Riachuelo
Male	51	Undetectable	Reactive	Reactive	Three doses	BNT162b2	Riachuelo
Male	45	Undetectable	Non-reactive	Reactive	Three doses	AZD1222/Ad26.COV2.S	Riachuelo
Male	79	Undetectable	Non-reactive	Reactive	Three doses	CoronaVac	Riachuelo
Female	74	Undetectable	Non-reactive	Reactive	Three doses	AZD1222	Riachuelo
Female	59	Undetectable	Non-reactive	Reactive	Three doses	CoronaVac/BNT162b2	Riachuelo
Female	45	Undetectable	Non-reactive	Reactive	Three doses	AZD1222/Ad26.COV2.S	Riachuelo
Female	53	Undetectable	Non-reactive	Reactive	Three doses	BNT162b2/AZD1222	Riachuelo
Male	53	Undetectable	Non-reactive	Reactive	Three doses	BNT162b2	Riachuelo
Female	21	Undetectable	Non-reactive	Reactive	Three doses	BNT162b2/AZD1222	Riachuelo
Male	62	Undetectable	Non-reactive	Reactive	Three doses	CoronaVac/BNT162b2	Riachuelo
Male	21	Undetectable	Non-reactive	Reactive	Three doses	BNT162b2/AZD1222	Riachuelo
Male	48	Undetectable	Non-reactive	Reactive	Three doses	AZD1222	Riachuelo
Male	46	Undetectable	Non-reactive	Reactive	Three doses	CoronaVac/AZD1222	Riachuelo
Male	35	Undetectable	Non-reactive	Reactive	Three doses	AZD1222	Riachuelo
Male	59	Undetectable	Non-reactive	Reactive	Three doses	CoronaVac/BNT162b2	Riachuelo
Male	38	Undetectable	Non-reactive	Reactive	Three doses	BNT162b2/AZD1222	Riachuelo
Male	27	Undetectable	Non-reactive	Reactive	Three doses	AZD1222	Riachuelo
Female	72	Undetectable	Non-reactive	Reactive	Three doses	CoronaVac	Riachuelo
Female	51	Undetectable	Non-reactive	Reactive	Three doses	BNT162b2/AZD1222	Riachuelo
Male	46	Undetectable	Non-reactive	Reactive	Three doses	CoronaVac/BNT162b2	Riachuelo
Female	27	Undetectable	Non-reactive	Reactive	Three doses	CoronaVac	Riachuelo
Female	65	Undetectable	Reactive	Reactive	Three doses	AZD1222	Riachuelo
Female	58	Undetectable	Reactive	Reactive	Three doses	CoronaVac/BNT162b2	Riachuelo
Male	56	Undetectable	Non-reactive	Reactive	Three doses	CoronaVac/BNT162b2	Riachuelo
Male	36	Undetectable	Reactive	Reactive	Three doses	CoronaVac/BNT162b2	Riachuelo
Female	72	Undetectable	Non-reactive	Reactive	Three doses	BNT162b2/Ad26.COV2.S	Riachuelo
Female	28	Undetectable	Non-reactive	Reactive	Three doses	BNT162b2	Riachuelo
Male	39	Undetectable	Non-reactive	Reactive	Three doses	CoronaVac/BNT162b2	Riachuelo
Male	74	Undetectable	Reactive	Reactive	Three doses	BNT162b2	Riachuelo
Male	81	Undetectable	Non-reactive	Reactive	Three doses	BNT162b2/AZD1222	Riachuelo
Male	57	Undetectable	Reactive	Reactive	Three doses	BNT162b2/AZD1222	Riachuelo
Male	38	Undetectable	Non-reactive	Reactive	Three doses	BNT162b2/AZD1222	Riachuelo
Male	55	Undetectable	Reactive	Reactive	Three doses	CoronaVac	Riachuelo
Female	52	Undetectable	Reactive	Reactive	Three doses	BNT162b2	Riachuelo
Female	76	Undetectable	Reactive	Reactive	Three doses	CoronaVac	Riachuelo
Male	57	Undetectable	Reactive	Reactive	Three doses	CoronaVac/BNT162b2	Riachuelo
Male	61	Undetectable	Non-reactive	Reactive	Three doses	BNT162b2/Ad26.COV2.S	Riachuelo
Female	49	Undetectable	Reactive	Reactive	Three doses	CoronaVac	Riachuelo
Female	32	Undetectable	Non-reactive	Reactive	Three doses	BNT162b2/AZD1222	Riachuelo
Female	25	Undetectable	Non-reactive	Reactive	Three doses	BNT162b2/Ad26.COV2.S	Riachuelo
Female	22	Undetectable	Non-reactive	Non-reactive	Three doses	AZD1222	Riachuelo
Male	27	Detectable	Non-reactive	Non-reactive	Three doses	AZD1222	Poço Redondo
Male	67	Detectable	Non-reactive	Non-reactive	Three doses	CoronaVac/BNT162b2	Poço Redondo
Female	27	Detectable	Non-reactive	Non-reactive	Three doses	BNT162b2/Ad26.COV2.S	Poço Redondo
Male	34	Undetectable	Non-reactive	Non-reactive	Three doses	CoronaVac	Poço Redondo
Female	45	Undetectable	Non-reactive	Non-reactive	Three doses	CoronaVac	Poço Redondo
Female	40	Undetectable	Non-reactive	Non-reactive	Three doses	BNT162b2/Ad26.COV2.S	Poço Redondo
Female	79	Detectable	Non-reactive	Reactive	Three doses	BNT162b2	Poço Redondo
Female	30	Detectable	Non-reactive	Reactive	Three doses	CoronaVac	Poço Redondo
Male	62	Undetectable	Non-reactive	Reactive	Three doses	BNT162b2	Poço Redondo
Male	64	Undetectable	Non-reactive	Reactive	Three doses	BNT162b2/Ad26.COV2.S	Poço Redondo
Female	32	Undetectable	Non-reactive	Reactive	Three doses	BNT162b2	Poço Redondo
Female	48	Undetectable	Non-reactive	Reactive	Three doses	BNT162b2	Poço Redondo
Male	49	Undetectable	Non-reactive	Reactive	Three doses	BNT162b2	Poço Redondo
Male	48	Undetectable	Non-reactive	Reactive	Three doses	AZD1222	Poço Redondo
Female	23	Undetectable	Non-reactive	Reactive	Three doses	AZD1222	Poço Redondo
Male	40	Undetectable	Non-reactive	Reactive	Three doses	BNT162b2	Poço Redondo
Female	36	Undetectable	Non-reactive	Reactive	Three doses	CoronaVac/BNT162b2	Poço Redondo
Female	23	Undetectable	Non-reactive	Reactive	Three doses	AZD1222	Poço Redondo
Female	57	Undetectable	Non-reactive	Reactive	Three doses	BNT162b2	Poço Redondo
Female	44	Undetectable	Non-reactive	Reactive	Three doses	BNT162b2	Poço Redondo
Male	52	Undetectable	Non-reactive	Reactive	Three doses	BNT162b2/AZD1222	Poço Redondo
Female	38	Undetectable	Non-reactive	Reactive	Three doses	BNT162b2	Poço Redondo
Female	46	Undetectable	Non-reactive	Reactive	Three doses	CoronaVac	Poço Redondo
Male	52	Undetectable	Non-reactive	Reactive	Three doses	BNT162b2/AZD1222	Poço Redondo
Female	37	Undetectable	Non-reactive	Reactive	Three doses	BNT162b2	Poço Redondo
Male	29	Undetectable	Non-reactive	Reactive	Three doses	AZD1222	Poço Redondo
Male	53	Undetectable	Non-reactive	Reactive	Three doses	Ad26.COV2.S	Poço Redondo
Male	54	Undetectable	Non-reactive	Reactive	Three doses	CoronaVac	Poço Redondo
Female	22	Undetectable	Non-reactive	Reactive	Three doses	BNT162b2/AZD1222	Poço Redondo
Male	34	Undetectable	Non-reactive	Reactive	Three doses	BNT162b2	Poço Redondo
Male	36	Undetectable	Non-reactive	Reactive	Three doses	AZD1222	Poço Redondo
Female	29	Undetectable	Non-reactive	Reactive	Three doses	BNT162b2	Poço Redondo
Female	17	Undetectable	Non-reactive	Reactive	Three doses	BNT162b2/AZD1222	Poço Redondo
Female	45	Undetectable	Non-reactive	Reactive	Three doses	BNT162b2	Poço Redondo
Female	40	Undetectable	Non-reactive	Reactive	Three doses	BNT162b2	Poço Redondo
Male	39	Undetectable	Non-reactive	Reactive	Three doses	BNT162b2	Poço Redondo
Female	51	Undetectable	Non-reactive	Reactive	Three doses	AZD1222	Poço Redondo
Female	29	Undetectable	Non-reactive	Reactive	Three doses	CoronaVac	Poço Redondo
Female	27	Undetectable	Non-reactive	Reactive	Three doses	Ad26.COV2.S	Poço Redondo
Female	63	Undetectable	Non-reactive	Reactive	Three doses	BNT162b2/AZD1222	Poço Redondo
Female	47	Undetectable	Non-reactive	Reactive	Three doses	BNT162b2	Poço Redondo
Male	42	Undetectable	Non-reactive	Reactive	Three doses	BNT162b2	Poço Redondo
Male	38	Undetectable	Non-reactive	Reactive	Three doses	BNT162b2	Poço Redondo
Female	34	Undetectable	Non-reactive	Reactive	Three doses	CoronaVac/BNT162b2	Poço Redondo
Female	52	Undetectable	Non-reactive	Reactive	Three doses	CoronaVac/BNT162b2	Poço Redondo
Female	63	Undetectable	Non-reactive	Reactive	Three doses	CoronaVac	Poço Redondo
Female	50	Undetectable	Non-reactive	Reactive	Three doses	BNT162b2	Poço Redondo
Male	44	Undetectable	Reactive	Reactive	Three doses	BNT162b2	Poço Redondo
Female	54	Undetectable	Reactive	Reactive	Three doses	CoronaVac	Poço Redondo
Male	73	Undetectable	Reactive	Reactive	Three doses	CoronaVac/AZD1222	Poço Redondo
Male	41	Undetectable	Reactive	Reactive	Three doses	CoronaVac/BNT162b2	Poço Redondo
Male	54	Undetectable	Non-reactive	Non-reactive	Three doses	BNT162b2	Pedrinhas
Male	64	Detectable	Non-reactive	Reactive	Three doses	CoronaVac	Pedrinhas
Male	66	Undetectable	Non-reactive	Reactive	Three doses	AZD1222	Pedrinhas
Male	22	Undetectable	Non-reactive	Reactive	Three doses	CoronaVac/AZD1222	Pedrinhas
Male	72	Undetectable	Non-reactive	Reactive	Three doses	AZD1222	Pedrinhas
Female	28	Undetectable	Non-reactive	Reactive	Three doses	AZD1222	Pedrinhas
Male	79	Undetectable	Non-reactive	Reactive	Three doses	AZD1222	Pedrinhas
Female	29	Undetectable	Non-reactive	Reactive	Three doses	CoronaVac	Pedrinhas
Female	29	Undetectable	Non-reactive	Reactive	Three doses	CoronaVac	Pedrinhas
Male	29	Undetectable	Non-reactive	Reactive	Three doses	BNT162b2/AZD1222	Pedrinhas
Male	36	Undetectable	Non-reactive	Reactive	Three doses	BNT162b2/AZD1222	Pedrinhas
Female	51	Undetectable	Non-reactive	Reactive	Three doses	AZD1222	Pedrinhas
Male	59	Undetectable	Non-reactive	Reactive	Three doses	AZD1222	Pedrinhas
Male	62	Undetectable	Non-reactive	Reactive	Three doses	AZD1222/Ad26.COV2.S	Pedrinhas
Male	67	Undetectable	Non-reactive	Reactive	Three doses	AZD1222	Pedrinhas
Male	50	Undetectable	Non-reactive	Reactive	Three doses	BNT162b2/AZD1222	Pedrinhas
Male	71	Undetectable	Non-reactive	Reactive	Three doses	AZD1222	Pedrinhas
Male	45	Undetectable	Non-reactive	Reactive	Three doses	BNT162b2/AZD1222	Pedrinhas
Male	36	Undetectable	Non-reactive	Reactive	Three doses	AZD1222	Pedrinhas
Male	58	Undetectable	Non-reactive	Reactive	Three doses	AZD1222	Pedrinhas
Female	55	Undetectable	Non-reactive	Reactive	Three doses	AZD1222	Pedrinhas
Female	26	Undetectable	Non-reactive	Reactive	Three doses	Ad26.COV2.S	Pedrinhas
Female	12	Undetectable	Non-reactive	Reactive	Three doses	Ad26.COV2.S	Pedrinhas
Male	52	Undetectable	Non-reactive	Reactive	Three doses	CoronaVac/AZD1222	Pedrinhas
Female	10	Undetectable	Non-reactive	Reactive	Three doses	BNT162b2	Pedrinhas
Female	27	Undetectable	Non-reactive	Reactive	Three doses	AZD1222	Pedrinhas
Male	33	Undetectable	Non-reactive	Reactive	Three doses	BNT162b2	Pedrinhas
Male	21	Undetectable	Non-reactive	Reactive	Three doses	BNT162b2/AZD1222	Pedrinhas
Female	60	Undetectable	Non-reactive	Reactive	Three doses	CoronaVac/BNT162b2	Pedrinhas
Female	44	Undetectable	Non-reactive	Reactive	Three doses	CoronaVac	Pedrinhas
Male	58	Undetectable	Non-reactive	Reactive	Three doses	AZD1222	Pedrinhas
Female	61	Undetectable	Non-reactive	Reactive	Three doses	AZD1222	Pedrinhas
Male	54	Undetectable	Reactive	Reactive	Three doses	BNT162b2/AZD1222	Pedrinhas
Male	56	Undetectable	Non-reactive	Reactive	Three doses	BNT162b2	Pedrinhas
Male	8	Undetectable	Non-reactive	Non-reactive	Three doses	BNT162b2	Carmopólis
Female	43	Undetectable	Non-reactive	Non-reactive	Three doses	BNT162b2	Carmopólis
Female	41	Undetectable	Non-reactive	Non-reactive	Three doses	BNT162b2	Carmopólis
Male	42	Undetectable	Non-reactive	Non-reactive	Three doses	BNT162b2	Carmopólis
Male	36	Undetectable	Non-reactive	Non-reactive	Three doses	AZD1222	Carmopólis
Male	22	Detectable	Non-reactive	Reactive	Three doses	CoronaVac/AZD1222	Carmopólis
Male	49	Undetectable	Non-reactive	Reactive	Three doses	BNT162b2/AZD1222	Carmopólis
Female	43	Undetectable	Non-reactive	Reactive	Three doses	AZD1222	Carmopólis
Male	34	Undetectable	Non-reactive	Reactive	Three doses	BNT162b2	Carmopólis
Female	52	Undetectable	Non-reactive	Reactive	Three doses	CoronaVac	Carmopólis
Male	63	Undetectable	Non-reactive	Reactive	Three doses	AZD1222	Carmopólis
Male	62	Undetectable	Non-reactive	Reactive	Three doses	BNT162b2	Carmopólis
Male	59	Undetectable	Non-reactive	Reactive	Three doses	BNT162b2	Carmopólis
Female	47	Undetectable	Non-reactive	Reactive	Three doses	AZD1222/Ad26.COV2.S	Carmopólis
Male	68	Undetectable	Non-reactive	Reactive	Three doses	CoronaVac/AZD1222	Carmopólis
Female	27	Undetectable	Non-reactive	Reactive	Three doses	BNT162b2	Carmopólis
Female	52	Undetectable	Non-reactive	Reactive	Three doses	BNT162b2/AZD1222	Carmopólis
Male	64	Undetectable	Non-reactive	Reactive	Three doses	AZD1222	Carmopólis
Female	36	Undetectable	Non-reactive	Reactive	Three doses	BNT162b2	Carmopólis
Male	61	Undetectable	Non-reactive	Reactive	Three doses	CoronaVac/AZD1222	Carmopólis
Female	69	Undetectable	Non-reactive	Reactive	Three doses	CoronaVac	Carmopólis
Male	34	Undetectable	Non-reactive	Reactive	Three doses	CoronaVac/AZD1222	Carmopólis
Female	46	Undetectable	Non-reactive	Reactive	Three doses	CoronaVac	Carmopólis
Male	34	Undetectable	Non-reactive	Reactive	Three doses	BNT162b2	Carmopólis
Male	41	Undetectable	Non-reactive	Reactive	Three doses	AZD1222	Carmopólis
Female	35	Undetectable	Non-reactive	Reactive	Three doses	BNT162b2	Carmopólis
Female	31	Undetectable	Non-reactive	Reactive	Three doses	BNT162b2/AZD1222	Carmopólis
Female	38	Undetectable	Non-reactive	Reactive	Three doses	BNT162b2	Carmopólis
Female	65	Undetectable	Non-reactive	Reactive	Three doses	BNT162b2	Carmopólis
Female	47	Undetectable	Non-reactive	Reactive	Three doses	BNT162b2	Carmopólis
Male	29	Undetectable	Non-reactive	Reactive	Three doses	AZD1222	Carmopólis
Female	67	Undetectable	Non-reactive	Reactive	Three doses	BNT162b2/AZD1222	Carmopólis
Female	49	Undetectable	Non-reactive	Reactive	Three doses	BNT162b2	Carmopólis
Male	39	Undetectable	Non-reactive	Reactive	Three doses	BNT162b2	Carmopólis
Female	37	Undetectable	Non-reactive	Reactive	Three doses	CoronaVac	Carmopólis
Female	21	Undetectable	Non-reactive	Reactive	Three doses	BNT162b2	Carmopólis
Male	51	Undetectable	Non-reactive	Reactive	Three doses	BNT162b2/AZD1222	Carmopólis
Male	25	Undetectable	Non-reactive	Reactive	Three doses	AZD1222	Carmopólis
Male	16	Undetectable	Non-reactive	Reactive	Three doses	BNT162b2	Carmopólis
Male	54	Undetectable	Non-reactive	Reactive	Three doses	BNT162b2/AZD1222	Carmopólis
Male	50	Undetectable	Non-reactive	Reactive	Three doses	BNT162b2/AZD1222	Carmopólis
Female	5	Undetectable	Non-reactive	Reactive	Three doses	BNT162b2	Carmopólis
Male	18	Undetectable	Non-reactive	Reactive	Three doses	CoronaVac/BNT162b2	Carmopólis
Male	22	Undetectable	Non-reactive	Reactive	Three doses	BNT162b2/AZD1222	Carmopólis
Male	19	Undetectable	Non-reactive	Reactive	Three doses	BNT162b2	Carmopólis
Male	44	Undetectable	Non-reactive	Reactive	Three doses	CoronaVac/BNT162b2	Carmopólis
Female	33	Undetectable	Non-reactive	Reactive	Three doses	CoronaVac	Carmopólis
Male	33	Undetectable	Non-reactive	Reactive	Three doses	BNT162b2/Ad26.COV2.S	Carmopólis
Male	34	Undetectable	Non-reactive	Reactive	Three doses	BNT162b2	Carmopólis
Female	48	Undetectable	Non-reactive	Reactive	Three doses	AZD1222	Carmopólis
Male	42	Undetectable	Non-reactive	Reactive	Three doses	BNT162b2	Carmopólis
Male	42	Undetectable	Non-reactive	Reactive	Three doses	CoronaVac/BNT162b2	Carmopólis
Male	40	Undetectable	Non-reactive	Reactive	Three doses	AZD1222	Carmopólis
Male	48	Undetectable	Non-reactive	Reactive	Three doses	BNT162b2	Carmopólis
Female	35	Undetectable	Non-reactive	Reactive	Three doses	AZD1222	Carmopólis
Male	56	Undetectable	Non-reactive	Reactive	Three doses	BNT162b2/AZD1222	Carmopólis
Male	69	Undetectable	Non-reactive	Reactive	Three doses	AZD1222	Carmopólis
Male	69	Undetectable	Non-reactive	Reactive	Three doses	AZD1222	Carmopólis
Female	45	Undetectable	Non-reactive	Reactive	Three doses	CoronaVac/BNT162b2	Carmopólis
Female	50	Undetectable	Non-reactive	Reactive	Three doses	BNT162b2	Carmopólis
Female	34	Undetectable	Non-reactive	Reactive	Three doses	BNT162b2	Carmopólis
Male	67	Undetectable	Non-reactive	Reactive	Three doses	BNT162b2	Carmopólis
Female	70	Undetectable	Non-reactive	Reactive	Three doses	BNT162b2	Carmopólis
Male	37	Undetectable	Non-reactive	Reactive	Three doses	BNT162b2	Carmopólis
Male	43	Undetectable	Non-reactive	Reactive	Three doses	BNT162b2/AZD1222	Carmopólis
Male	70	Undetectable	Non-reactive	Reactive	Three doses	AZD1222	Carmopólis
Female	55	Undetectable	Non-reactive	Reactive	Three doses	BNT162b2/AZD1222	Carmopólis
Female	62	Undetectable	Non-reactive	Reactive	Three doses	BNT162b2	Carmopólis
Male	71	Undetectable	Non-reactive	Reactive	Three doses	BNT162b2	Carmopólis
Male	47	Undetectable	Non-reactive	Reactive	Three doses	BNT162b2	Carmopólis
Male	60	Undetectable	Reactive	Reactive	Three doses	BNT162b2	Carmopólis
Female	44	Undetectable	Reactive	Reactive	Three doses	BNT162b2	Carmopólis
Male	74	Undetectable	Reactive	Reactive	Three doses	BNT162b2/AZD1222	Carmopólis
Male	63	Undetectable	Reactive	Reactive	Three doses	CoronaVac	Carmopólis
Male	64	Undetectable	Reactive	Reactive	Three doses	CoronaVac	Carmopólis
Female	63	Undetectable	Reactive	Reactive	Three doses	Ad26.COV2.S	Carmopólis
Female	49	Undetectable	Reactive	Reactive	Three doses	BNT162b2	Carmopólis

## Sheet:  Table S3
Supplementary Table S3: Municipalities tested vs Antigen/RT-qPCR and IgM
	Municipalities tested		Х² (df)	CI 95%
	Most vaccinated municipalities	Least vaccinated municipalities
Antigen/RT-qPCR			1.945 (1)	0.7735-4.3270
Detectable	8	16
Undetectable	354	387
IgM			12.076 (1)**	1.5518-5.3896
Reactive	14	42
Non-reactive	348	361
Note: ** p < 0,001; Х² =chi-square; df = degree of freedom.

## Sheet: Table S4
Supplementary Table S4: Number of deaths from the start of vaccination until the end of March 2022 and results of the mortality rate.
	Cases of deaths (n)*	Mortality rate (%)**
Group A
Gracho Cardoso	7	1.2
Cumbe	4	1
Moita Bonita	14	1.24
Muribeca	16	2.1
Macambira	8	1.16
Itabi	2	0.41
Nossa Senhora de Lourdes	14	2.16
Group B
Japoatã	25	1.86
Pedrinhas	19	1.98
Brejo Grande	13	1.57
Riachuelo	19	1.86
Tomar do Geru	29	2.14
Poço Redondo	35	1.01
Carmópolis	41	2.47
Mortality scores		t-test statistics (Bootstrapping sample)
	Std. deviation	t (df)	p-value	Mean Difference	95% Confidence Interval of the difference		Cohen's D
					Lower	Upper
Most vaccinated municipalities	0.62	-1.78 (11.09)	0.103	-0.52	-1.20	0.20	1.01
Least vaccinated municipalities	0.46
